# Supplementary material for: Synthesis of Carboxyl Modified Polyether Polysiloxane Surfactant for the Biodegradable Foam Fire Extinguishing Agents
Source: Molecules. 2023 Apr 18;28(8):3546. doi: 10.3390/molecules28083546 (PMC10142534; doi:10.3390/molecules28083546)
Supplement: Supplementary file 1 [file molecules-28-03546-s001.zip]

Archive with 1 entries (1 files):
- molecules-2222250-supplementary.pdf
